# Supplementary material for: Investigating the causal association between branched-chain amino acids and Alzheimer's disease: A bidirectional Mendelian randomized study
Source: Front Nutr. 2023 Mar 31;10:1103303. doi: 10.3389/fnut.2023.1103303 (PMC10102518; doi:10.3389/fnut.2023.1103303)
Supplement: Supplementary Table S1 — Characteristics of selected SNPs for analysis of the causal effect between BCAA level and the risk of AD from IGAP. [file Table_1.xlsx]

## Sheet: total BCAA-AD
SNP	effect_allele.exposure	other_allele.exposure	effect_allele.outcome	other_allele.outcome	beta.exposure	beta.outcome	eaf.exposure	eaf.outcome	remove	palindromic	ambiguous	id.outcome	chr	pos	se.outcome	samplesize.outcome	pval.outcome	outcome	originalname.outcome	outcome.deprecated	mr_keep.outcome	data_source.outcome	Var.17	pval.exposure	pos.exposure	samplesize.exposure	se.exposure	chr.exposure	id.exposure	exposure	mr_keep.exposure	pval_origin.exposure	data_source.exposure	action	mr_keep
rs10018448	G	A	G	A	0.0964538	0.0195	0.535317	NA	FALSE	FALSE	FALSE	ieu-b-2	4	89225171	0.0144	63926	0.176	Alzheimer's disease || id:ieu-b-2	Alzheimer's disease	Alzheimer's disease || ||	TRUE	igd	7	7.29e-128	89225171	NA	0.00400961	4	met-d-Total_BCAA	Total concentration of branched-chain amino acids (leucine + isoleucine + valine) || id:met-d-Total_BCAA	TRUE	reported	igd	2	TRUE
rs117643180	A	C	A	C	-0.149399	0.0465	0.025858	NA	FALSE	FALSE	FALSE	ieu-b-2	17	7185779	0.0472	63926	0.3246	Alzheimer's disease || id:ieu-b-2	Alzheimer's disease	Alzheimer's disease || ||	TRUE	igd	14	3.8e-32	7185779	NA	0.0126585	17	met-d-Total_BCAA	Total concentration of branched-chain amino acids (leucine + isoleucine + valine) || id:met-d-Total_BCAA	TRUE	reported	igd	2	TRUE
rs12974412	G	A	G	A	-0.0279514	0.0089	0.779955	NA	FALSE	FALSE	FALSE	ieu-b-2	19	14151809	0.0191	63926	0.6418	Alzheimer's disease || id:ieu-b-2	Alzheimer's disease	Alzheimer's disease || ||	TRUE	igd	15	1.8e-08	14151809	NA	0.00496163	19	met-d-Total_BCAA	Total concentration of branched-chain amino acids (leucine + isoleucine + valine) || id:met-d-Total_BCAA	TRUE	reported	igd	2	TRUE
rs2977929	T	C	T	C	0.0288771	0.0181	0.19678	NA	FALSE	FALSE	FALSE	ieu-b-2	8	76454025	0.0185	63926	0.3276	Alzheimer's disease || id:ieu-b-2	Alzheimer's disease	Alzheimer's disease || ||	TRUE	igd	8	1.1e-08	76454025	NA	0.00504879	8	met-d-Total_BCAA	Total concentration of branched-chain amino acids (leucine + isoleucine + valine) || id:met-d-Total_BCAA	TRUE	reported	igd	2	TRUE
rs34894639	T	C	T	C	-0.0282229	0.0377	0.231582	NA	FALSE	FALSE	FALSE	ieu-b-2	3	135798658	0.0171	63926	0.0274202	Alzheimer's disease || id:ieu-b-2	Alzheimer's disease	Alzheimer's disease || ||	TRUE	igd	5	3.5e-09	135798658	NA	0.00477712	3	met-d-Total_BCAA	Total concentration of branched-chain amino acids (leucine + isoleucine + valine) || id:met-d-Total_BCAA	TRUE	reported	igd	2	TRUE
rs36181536	C	T	C	T	-0.0263288	0.0043	0.673518	NA	FALSE	FALSE	FALSE	ieu-b-2	12	122528263	0.0155	63926	0.779701	Alzheimer's disease || id:ieu-b-2	Alzheimer's disease	Alzheimer's disease || ||	TRUE	igd	11	7e-10	122528263	NA	0.00426929	12	met-d-Total_BCAA	Total concentration of branched-chain amino acids (leucine + isoleucine + valine) || id:met-d-Total_BCAA	TRUE	reported	igd	2	TRUE
rs4801776	T	C	T	C	-0.0392713	-0.0062	0.299242	NA	FALSE	FALSE	FALSE	ieu-b-2	19	49304215	0.0169	63926	0.7145	Alzheimer's disease || id:ieu-b-2	Alzheimer's disease	Alzheimer's disease || ||	TRUE	igd	16	1.3e-18	49304215	NA	0.00445948	19	met-d-Total_BCAA	Total concentration of branched-chain amino acids (leucine + isoleucine + valine) || id:met-d-Total_BCAA	TRUE	reported	igd	2	TRUE
rs5747934	T	C	T	C	-0.0605426	-0.0441	0.042286	NA	FALSE	FALSE	FALSE	ieu-b-2	22	18915282	0.0347	63926	0.2032	Alzheimer's disease || id:ieu-b-2	Alzheimer's disease	Alzheimer's disease || ||	TRUE	igd	17	1.2e-09	18915282	NA	0.00995818	22	met-d-Total_BCAA	Total concentration of branched-chain amino acids (leucine + isoleucine + valine) || id:met-d-Total_BCAA	TRUE	reported	igd	2	TRUE
rs7656569	A	C	A	C	0.0642119	-0.0013	0.192297	NA	FALSE	FALSE	FALSE	ieu-b-2	4	89166761	0.0189	63926	0.9443	Alzheimer's disease || id:ieu-b-2	Alzheimer's disease	Alzheimer's disease || ||	TRUE	igd	6	7.4e-36	89166761	NA	0.00513679	4	met-d-Total_BCAA	Total concentration of branched-chain amino acids (leucine + isoleucine + valine) || id:met-d-Total_BCAA	TRUE	reported	igd	2	TRUE

## Sheet: valine-AD
SNP	effect_allele.exposure	other_allele.exposure	effect_allele.outcome	other_allele.outcome	beta.exposure	beta.outcome	eaf.exposure	eaf.outcome	remove	palindromic	ambiguous	id.outcome	chr	pos	se.outcome	samplesize.outcome	pval.outcome	outcome	originalname.outcome	outcome.deprecated	mr_keep.outcome	data_source.outcome	Var.17	samplesize.exposure	se.exposure	pos.exposure	pval.exposure	chr.exposure	id.exposure	exposure	mr_keep.exposure	pval_origin.exposure	data_source.exposure	action	mr_keep
rs10018448	G	A	G	A	0.1046	0.0195	0.535321	NA	FALSE	FALSE	FALSE	ieu-b-2	4	89225171	0.0144	63926	0.176	Alzheimer's disease || id:ieu-b-2	Alzheimer's disease	Alzheimer's disease || ||	TRUE	igd	6	NA	0.00403213	89225171	2.3e-148	4	met-d-Val	Valine || id:met-d-Val	TRUE	reported	igd	2	TRUE
rs117048185	C	G	C	G	0.189858	-0.0774	0.017258	NA	FALSE	TRUE	TRUE	ieu-b-2	19	49309776	0.1006	63926	0.4417	Alzheimer's disease || id:ieu-b-2	Alzheimer's disease	Alzheimer's disease || ||	TRUE	igd	19	NA	0.0154313	49309776	8.7e-35	19	met-d-Val	Valine || id:met-d-Val	TRUE	reported	igd	2	FALSE
rs117643180	A	C	A	C	-0.174839	0.0465	0.025862	NA	FALSE	FALSE	FALSE	ieu-b-2	17	7185779	0.0472	63926	0.3246	Alzheimer's disease || id:ieu-b-2	Alzheimer's disease	Alzheimer's disease || ||	TRUE	igd	16	NA	0.0127298	7185779	6.3e-43	17	met-d-Val	Valine || id:met-d-Val	TRUE	reported	igd	2	TRUE
rs12648408	A	G	A	G	-0.0508813	0.0015	0.05079	NA	FALSE	FALSE	FALSE	ieu-b-2	4	89244131	0.0309	63926	0.9605	Alzheimer's disease || id:ieu-b-2	Alzheimer's disease	Alzheimer's disease || ||	TRUE	igd	7	NA	0.00928389	89244131	4.2e-08	4	met-d-Val	Valine || id:met-d-Val	TRUE	reported	igd	2	TRUE
rs12974412	G	A	G	A	-0.0272482	0.0089	0.779952	NA	FALSE	FALSE	FALSE	ieu-b-2	19	14151809	0.0191	63926	0.6418	Alzheimer's disease || id:ieu-b-2	Alzheimer's disease	Alzheimer's disease || ||	TRUE	igd	20	NA	0.00499025	14151809	4.8e-08	19	met-d-Val	Valine || id:met-d-Val	TRUE	reported	igd	2	TRUE
rs17096421	T	A	T	A	0.0625419	-0.0122	0.056393	NA	FALSE	TRUE	TRUE	ieu-b-2	10	88820592	0.0347	63926	0.7258	Alzheimer's disease || id:ieu-b-2	Alzheimer's disease	Alzheimer's disease || ||	TRUE	igd	11	NA	0.00883132	88820592	1.4e-12	10	met-d-Val	Valine || id:met-d-Val	TRUE	reported	igd	2	FALSE
rs2238732	T	C	T	C	-0.062053	-0.043	0.042269	NA	FALSE	FALSE	FALSE	ieu-b-2	22	18915347	0.0346	63926	0.2138	Alzheimer's disease || id:ieu-b-2	Alzheimer's disease	Alzheimer's disease || ||	TRUE	igd	22	NA	0.0100166	18915347	5.8e-10	22	met-d-Val	Valine || id:met-d-Val	TRUE	reported	igd	2	TRUE
rs2274815	A	G	A	G	0.0280402	-0.0172	0.205044	NA	FALSE	FALSE	FALSE	ieu-b-2	14	102718052	0.0174	63926	0.3231	Alzheimer's disease || id:ieu-b-2	Alzheimer's disease	Alzheimer's disease || ||	TRUE	igd	14	NA	0.00498169	102718052	1.8e-08	14	met-d-Val	Valine || id:met-d-Val	TRUE	reported	igd	2	TRUE
rs2638315	C	G	C	G	0.0426049	0.0503	0.182454	NA	FALSE	TRUE	TRUE	ieu-b-2	12	56865056	0.0183	63926	0.00597696	Alzheimer's disease || id:ieu-b-2	Alzheimer's disease	Alzheimer's disease || ||	TRUE	igd	13	NA	0.00519004	56865056	2.2e-16	12	met-d-Val	Valine || id:met-d-Val	TRUE	reported	igd	2	FALSE
rs35230038	A	G	A	G	-0.0984157	-0.0283	0.0454	NA	FALSE	FALSE	FALSE	ieu-b-2	19	49300431	0.0385	63926	0.462	Alzheimer's disease || id:ieu-b-2	Alzheimer's disease	Alzheimer's disease || ||	TRUE	igd	18	NA	0.00981097	49300431	1.1e-23	19	met-d-Val	Valine || id:met-d-Val	TRUE	reported	igd	2	TRUE
rs36181536	C	T	C	T	-0.0317885	0.0043	0.673521	NA	FALSE	FALSE	FALSE	ieu-b-2	12	122528263	0.0155	63926	0.779701	Alzheimer's disease || id:ieu-b-2	Alzheimer's disease	Alzheimer's disease || ||	TRUE	igd	12	NA	0.0042938	122528263	1.3e-13	12	met-d-Val	Valine || id:met-d-Val	TRUE	reported	igd	2	TRUE
rs61587941	A	G	A	G	-0.0501818	-0.0124	0.051235	NA	FALSE	FALSE	FALSE	ieu-b-2	5	55814890	0.0312	63926	0.6904	Alzheimer's disease || id:ieu-b-2	Alzheimer's disease	Alzheimer's disease || ||	TRUE	igd	9	NA	0.00909397	55814890	3.4e-08	5	met-d-Val	Valine || id:met-d-Val	TRUE	reported	igd	2	TRUE
rs6941263	A	T	A	T	-0.0285012	-0.0054	0.187845	NA	FALSE	TRUE	TRUE	ieu-b-2	6	109162094	0.0187	63926	0.7752	Alzheimer's disease || id:ieu-b-2	Alzheimer's disease	Alzheimer's disease || ||	TRUE	igd	10	NA	0.00516381	109162094	3.4e-08	6	met-d-Val	Valine || id:met-d-Val	TRUE	reported	igd	2	FALSE
rs7656569	A	C	A	C	0.0711357	-0.0013	0.192295	NA	FALSE	FALSE	FALSE	ieu-b-2	4	89166761	0.0189	63926	0.9443	Alzheimer's disease || id:ieu-b-2	Alzheimer's disease	Alzheimer's disease || ||	TRUE	igd	8	NA	0.00516567	89166761	3.8e-43	4	met-d-Val	Valine || id:met-d-Val	TRUE	reported	igd	2	TRUE
rs8071084	G	T	G	T	-0.0323357	-0.0075	0.161732	NA	FALSE	FALSE	FALSE	ieu-b-2	17	79634162	0.0198	63926	0.704399	Alzheimer's disease || id:ieu-b-2	Alzheimer's disease	Alzheimer's disease || ||	TRUE	igd	17	NA	0.00545744	79634162	3.1e-09	17	met-d-Val	Valine || id:met-d-Val	TRUE	reported	igd	2	TRUE
rs837616	G	A	G	A	-0.0250445	-0.0263	0.291527	NA	FALSE	FALSE	FALSE	ieu-b-2	19	49365588	0.0158	63926	0.0948899	Alzheimer's disease || id:ieu-b-2	Alzheimer's disease	Alzheimer's disease || ||	TRUE	igd	21	NA	0.00443025	49365588	1.6e-08	19	met-d-Val	Valine || id:met-d-Val	TRUE	reported	igd	2	TRUE

## Sheet: Leucine-AD
SNP	effect_allele.exposure	other_allele.exposure	effect_allele.outcome	other_allele.outcome	beta.exposure	beta.outcome	eaf.exposure	eaf.outcome	remove	palindromic	ambiguous	id.outcome	chr	pos	se.outcome	samplesize.outcome	pval.outcome	outcome	originalname.outcome	outcome.deprecated	mr_keep.outcome	data_source.outcome	Var.17	pos.exposure	samplesize.exposure	chr.exposure	pval.exposure	se.exposure	id.exposure	exposure	mr_keep.exposure	pval_origin.exposure	data_source.exposure	action	mr_keep
rs10018448	G	A	G	A	0.0878169	0.0195	0.535318	NA	FALSE	FALSE	FALSE	ieu-b-2	4	89225171	0.0144	63926	0.176	Alzheimer's disease || id:ieu-b-2	Alzheimer's disease	Alzheimer's disease || ||	TRUE	igd	7	89225171	NA	4	4.3e-108	0.00397606	met-d-Leu	Leucine || id:met-d-Leu	TRUE	reported	igd	2	TRUE
rs117643180	A	C	A	C	-0.118381	0.0465	0.02587	NA	FALSE	FALSE	FALSE	ieu-b-2	17	7185779	0.0472	63926	0.3246	Alzheimer's disease || id:ieu-b-2	Alzheimer's disease	Alzheimer's disease || ||	TRUE	igd	14	7185779	NA	17	4e-21	0.0125487	met-d-Leu	Leucine || id:met-d-Leu	TRUE	reported	igd	2	TRUE
rs12974412	G	A	G	A	-0.0291096	0.0089	0.779952	NA	FALSE	FALSE	FALSE	ieu-b-2	19	14151809	0.0191	63926	0.6418	Alzheimer's disease || id:ieu-b-2	Alzheimer's disease	Alzheimer's disease || ||	TRUE	igd	15	14151809	NA	19	3.3e-09	0.00491958	met-d-Leu	Leucine || id:met-d-Leu	TRUE	reported	igd	2	TRUE
rs150277164	A	G	A	G	0.115856	-0.0132	0.014177	NA	FALSE	FALSE	FALSE	ieu-b-2	4	89258580	0.0701	63926	0.8505	Alzheimer's disease || id:ieu-b-2	Alzheimer's disease	Alzheimer's disease || ||	TRUE	igd	6	89258580	NA	4	5.2e-12	0.0167896	met-d-Leu	Leucine || id:met-d-Leu	TRUE	reported	igd	2	TRUE
rs2638315	C	G	C	G	0.0409465	0.0503	0.182491	NA	FALSE	TRUE	TRUE	ieu-b-2	12	56865056	0.0183	63926	0.00597696	Alzheimer's disease || id:ieu-b-2	Alzheimer's disease	Alzheimer's disease || ||	TRUE	igd	11	56865056	NA	12	1.2e-15	0.0051161	met-d-Leu	Leucine || id:met-d-Leu	TRUE	reported	igd	2	FALSE
rs2977929	T	C	T	C	0.0282019	0.0181	0.196785	NA	FALSE	FALSE	FALSE	ieu-b-2	8	76454025	0.0185	63926	0.3276	Alzheimer's disease || id:ieu-b-2	Alzheimer's disease	Alzheimer's disease || ||	TRUE	igd	9	76454025	NA	8	1.8e-08	0.00500614	met-d-Leu	Leucine || id:met-d-Leu	TRUE	reported	igd	2	TRUE
rs34894639	T	C	T	C	-0.026404	0.0377	0.231589	NA	FALSE	FALSE	FALSE	ieu-b-2	3	135798658	0.0171	63926	0.0274202	Alzheimer's disease || id:ieu-b-2	Alzheimer's disease	Alzheimer's disease || ||	TRUE	igd	5	135798658	NA	3	2.5e-08	0.00473663	met-d-Leu	Leucine || id:met-d-Leu	TRUE	reported	igd	2	TRUE
rs4801776	T	C	T	C	-0.0323739	-0.0062	0.299241	NA	FALSE	FALSE	FALSE	ieu-b-2	19	49304215	0.0169	63926	0.7145	Alzheimer's disease || id:ieu-b-2	Alzheimer's disease	Alzheimer's disease || ||	TRUE	igd	16	49304215	NA	19	2.4e-13	0.00442158	met-d-Leu	Leucine || id:met-d-Leu	TRUE	reported	igd	2	TRUE
rs5747934	T	C	T	C	-0.0568393	-0.0441	0.042294	NA	FALSE	FALSE	FALSE	ieu-b-2	22	18915282	0.0347	63926	0.2032	Alzheimer's disease || id:ieu-b-2	Alzheimer's disease	Alzheimer's disease || ||	TRUE	igd	17	18915282	NA	22	8.6e-09	0.00987281	met-d-Leu	Leucine || id:met-d-Leu	TRUE	reported	igd	2	TRUE
rs7656569	A	C	A	C	0.0559865	-0.0013	0.192287	NA	FALSE	FALSE	FALSE	ieu-b-2	4	89166761	0.0189	63926	0.9443	Alzheimer's disease || id:ieu-b-2	Alzheimer's disease	Alzheimer's disease || ||	TRUE	igd	8	89166761	NA	4	4.2e-28	0.00509401	met-d-Leu	Leucine || id:met-d-Leu	TRUE	reported	igd	2	TRUE
rs9930957	T	C	T	C	0.0525448	0.0112	0.159836	NA	FALSE	FALSE	FALSE	ieu-b-2	16	72149923	0.0198	63926	0.5708	Alzheimer's disease || id:ieu-b-2	Alzheimer's disease	Alzheimer's disease || ||	TRUE	igd	13	72149923	NA	16	2.1e-22	0.00539769	met-d-Leu	Leucine || id:met-d-Leu	TRUE	reported	igd	2	TRUE

## Sheet: Isoleucine-AD
SNP	effect_allele.exposure	other_allele.exposure	effect_allele.outcome	other_allele.outcome	beta.exposure	beta.outcome	eaf.exposure	eaf.outcome	remove	palindromic	ambiguous	id.outcome	chr	pos	se.outcome	samplesize.outcome	pval.outcome	outcome	originalname.outcome	outcome.deprecated	mr_keep.outcome	data_source.outcome	Var.17	se.exposure	pval.exposure	pos.exposure	samplesize.exposure	chr.exposure	id.exposure	exposure	mr_keep.exposure	pval_origin.exposure	data_source.exposure	action	mr_keep
rs10018448	G	A	G	A	0.0665555	0.0195	0.535322	NA	FALSE	FALSE	FALSE	ieu-b-2	4	89225171	0.0144	63926	0.176	Alzheimer's disease || id:ieu-b-2	Alzheimer's disease	Alzheimer's disease || ||	TRUE	igd	5	0.00406977	4.1e-60	89225171	NA	4	met-d-Ile	Isoleucine || id:met-d-Ile	TRUE	reported	igd	2	TRUE
rs117643180	A	C	A	C	-0.101389	0.0465	0.025874	NA	FALSE	FALSE	FALSE	ieu-b-2	17	7185779	0.0472	63926	0.3246	Alzheimer's disease || id:ieu-b-2	Alzheimer's disease	Alzheimer's disease || ||	TRUE	igd	9	0.0128414	2.9e-15	7185779	NA	17	met-d-Ile	Isoleucine || id:met-d-Ile	TRUE	reported	igd	2	TRUE
rs12325419	A	G	A	G	-0.0742963	-0.0476	0.115325	NA	FALSE	FALSE	FALSE	ieu-b-2	16	70368909	0.0219	63926	0.0300898	Alzheimer's disease || id:ieu-b-2	Alzheimer's disease	Alzheimer's disease || ||	TRUE	igd	8	0.0063428	1.1e-31	70368909	NA	16	met-d-Ile	Isoleucine || id:met-d-Ile	TRUE	reported	igd	2	TRUE
rs545587	C	A	C	A	0.0366418	0.0166	0.514774	NA	FALSE	FALSE	FALSE	ieu-b-2	19	49319664	0.0151	63926	0.2721	Alzheimer's disease || id:ieu-b-2	Alzheimer's disease	Alzheimer's disease || ||	TRUE	igd	10	0.00407151	2.3e-19	49319664	NA	19	met-d-Ile	Isoleucine || id:met-d-Ile	TRUE	reported	igd	2	TRUE
rs7302925	G	A	G	A	-0.0413328	-0.0495	0.801117	NA	FALSE	FALSE	FALSE	ieu-b-2	12	56861458	0.0176	63926	0.00488	Alzheimer's disease || id:ieu-b-2	Alzheimer's disease	Alzheimer's disease || ||	TRUE	igd	7	0.00507138	3.6e-16	56861458	NA	12	met-d-Ile	Isoleucine || id:met-d-Ile	TRUE	reported	igd	2	TRUE
rs7656569	A	C	A	C	0.0458536	-0.0013	0.192286	NA	FALSE	FALSE	FALSE	ieu-b-2	4	89166761	0.0189	63926	0.9443	Alzheimer's disease || id:ieu-b-2	Alzheimer's disease	Alzheimer's disease || ||	TRUE	igd	4	0.00521409	1.4e-18	89166761	NA	4	met-d-Ile	Isoleucine || id:met-d-Ile	TRUE	reported	igd	2	TRUE

## Sheet: AD-total BCAA
SNP	effect_allele.exposure	other_allele.exposure	effect_allele.outcome	other_allele.outcome	beta.exposure	beta.outcome	eaf.exposure	eaf.outcome	remove	palindromic	ambiguous	id.outcome	chr	pos	se.outcome	samplesize.outcome	pval.outcome	outcome	originalname.outcome	outcome.deprecated	mr_keep.outcome	data_source.outcome	chr.exposure	pos.exposure	se.exposure	pval.exposure	samplesize.exposure	id.exposure	exposure	mr_keep.exposure	pval_origin.exposure	data_source.exposure	action	mr_keep
rs1081105	C	A	C	A	0.942	-0.0261586	NA	0.02763	FALSE	FALSE	FALSE	met-d-Total_BCAA	19	45412955	0.0122166	NA	0.032	Total concentration of branched-chain amino acids (leucine + isoleucine + valine) || id:met-d-Total_BCAA	Total concentration of branched-chain amino acids (leucine + isoleucine + valine)	Total concentration of branched-chain amino acids (leucine + isoleucine + valine) || ||	TRUE	igd	19	45412955	0.0436	1.51008e-103	63926	ieu-b-2	Alzheimer's disease || id:ieu-b-2	TRUE	reported	igd	2	TRUE
rs111278137	A	G	A	G	-0.4735	0.0191376	NA	0.021603	FALSE	FALSE	FALSE	met-d-Total_BCAA	19	45215081	0.0142232	NA	0.18	Total concentration of branched-chain amino acids (leucine + isoleucine + valine) || id:met-d-Total_BCAA	Total concentration of branched-chain amino acids (leucine + isoleucine + valine)	Total concentration of branched-chain amino acids (leucine + isoleucine + valine) || ||	TRUE	igd	19	45215081	0.0713	3.19669e-11	63926	ieu-b-2	Alzheimer's disease || id:ieu-b-2	TRUE	reported	igd	2	TRUE
rs11257242	G	C	G	C	0.0841	7.55657e-05	NA	0.65492	FALSE	TRUE	TRUE	met-d-Total_BCAA	10	11721119	0.00421614	NA	0.99	Total concentration of branched-chain amino acids (leucine + isoleucine + valine) || id:met-d-Total_BCAA	Total concentration of branched-chain amino acids (leucine + isoleucine + valine)	Total concentration of branched-chain amino acids (leucine + isoleucine + valine) || ||	TRUE	igd	10	11721119	0.0154	4.63895e-08	63926	ieu-b-2	Alzheimer's disease || id:ieu-b-2	TRUE	reported	igd	2	FALSE
rs114812713	C	G	C	G	0.298	-0.00144538	NA	0.026281	FALSE	TRUE	TRUE	met-d-Total_BCAA	6	41034000	0.0127271	NA	0.91	Total concentration of branched-chain amino acids (leucine + isoleucine + valine) || id:met-d-Total_BCAA	Total concentration of branched-chain amino acids (leucine + isoleucine + valine)	Total concentration of branched-chain amino acids (leucine + isoleucine + valine) || ||	TRUE	igd	6	41034000	0.0431	4.46684e-12	63926	ieu-b-2	Alzheimer's disease || id:ieu-b-2	TRUE	reported	igd	2	FALSE
rs11767557	C	T	C	T	-0.1028	-0.00190116	NA	0.212374	FALSE	FALSE	FALSE	met-d-Total_BCAA	7	143109139	0.00487801	NA	0.7	Total concentration of branched-chain amino acids (leucine + isoleucine + valine) || id:met-d-Total_BCAA	Total concentration of branched-chain amino acids (leucine + isoleucine + valine)	Total concentration of branched-chain amino acids (leucine + isoleucine + valine) || ||	TRUE	igd	7	143109139	0.0182	1.56099e-08	63926	ieu-b-2	Alzheimer's disease || id:ieu-b-2	TRUE	reported	igd	2	TRUE
rs12151021	G	A	G	A	-0.1071	0.000285763	NA	0.67449	FALSE	FALSE	FALSE	met-d-Total_BCAA	19	1050874	0.0042802	NA	0.95	Total concentration of branched-chain amino acids (leucine + isoleucine + valine) || id:met-d-Total_BCAA	Total concentration of branched-chain amino acids (leucine + isoleucine + valine)	Total concentration of branched-chain amino acids (leucine + isoleucine + valine) || ||	TRUE	igd	19	1050874	0.0169	2.56201e-10	63926	ieu-b-2	Alzheimer's disease || id:ieu-b-2	TRUE	reported	igd	2	TRUE
rs12590654	A	G	A	G	-0.0906	0.00527877	NA	0.340297	FALSE	FALSE	FALSE	met-d-Total_BCAA	14	92938855	0.00424164	NA	0.21	Total concentration of branched-chain amino acids (leucine + isoleucine + valine) || id:met-d-Total_BCAA	Total concentration of branched-chain amino acids (leucine + isoleucine + valine)	Total concentration of branched-chain amino acids (leucine + isoleucine + valine) || ||	TRUE	igd	14	92938855	0.0157	8.72891e-09	63926	ieu-b-2	Alzheimer's disease || id:ieu-b-2	TRUE	reported	igd	2	TRUE
rs139136389	T	C	T	C	-0.4938	-0.0243373	NA	0.021597	FALSE	FALSE	FALSE	met-d-Total_BCAA	19	45427136	0.015368	NA	0.11	Total concentration of branched-chain amino acids (leucine + isoleucine + valine) || id:met-d-Total_BCAA	Total concentration of branched-chain amino acids (leucine + isoleucine + valine)	Total concentration of branched-chain amino acids (leucine + isoleucine + valine) || ||	TRUE	igd	19	45427136	0.0851	6.42806e-09	63926	ieu-b-2	Alzheimer's disease || id:ieu-b-2	TRUE	reported	igd	2	TRUE
rs147711004	A	G	A	G	1.1354	-0.0183153	NA	0.036032	FALSE	FALSE	FALSE	met-d-Total_BCAA	19	45337918	0.0109591	NA	0.0949992	Total concentration of branched-chain amino acids (leucine + isoleucine + valine) || id:met-d-Total_BCAA	Total concentration of branched-chain amino acids (leucine + isoleucine + valine)	Total concentration of branched-chain amino acids (leucine + isoleucine + valine) || ||	TRUE	igd	19	45337918	0.0366	1e-200	63926	ieu-b-2	Alzheimer's disease || id:ieu-b-2	TRUE	reported	igd	2	TRUE
rs150685845	G	A	G	A	0.5561	0.00299529	NA	0.015431	FALSE	FALSE	FALSE	met-d-Total_BCAA	19	45675180	0.0163399	NA	0.85	Total concentration of branched-chain amino acids (leucine + isoleucine + valine) || id:met-d-Total_BCAA	Total concentration of branched-chain amino acids (leucine + isoleucine + valine)	Total concentration of branched-chain amino acids (leucine + isoleucine + valine) || ||	TRUE	igd	19	45675180	0.0645	6.62064e-18	63926	ieu-b-2	Alzheimer's disease || id:ieu-b-2	TRUE	reported	igd	2	TRUE
rs1582763	A	G	A	G	-0.1232	0.00119565	NA	0.380329	FALSE	FALSE	FALSE	met-d-Total_BCAA	11	60021948	0.0041197	NA	0.77	Total concentration of branched-chain amino acids (leucine + isoleucine + valine) || id:met-d-Total_BCAA	Total concentration of branched-chain amino acids (leucine + isoleucine + valine)	Total concentration of branched-chain amino acids (leucine + isoleucine + valine) || ||	TRUE	igd	11	60021948	0.0149	1.18604e-16	63926	ieu-b-2	Alzheimer's disease || id:ieu-b-2	TRUE	reported	igd	2	TRUE
rs34665982	C	T	C	T	-0.0967	0.00268441	NA	0.561201	FALSE	FALSE	FALSE	met-d-Total_BCAA	6	32560306	0.00402214	NA	0.5	Total concentration of branched-chain amino acids (leucine + isoleucine + valine) || id:met-d-Total_BCAA	Total concentration of branched-chain amino acids (leucine + isoleucine + valine)	Total concentration of branched-chain amino acids (leucine + isoleucine + valine) || ||	TRUE	igd	6	32560306	0.0166	5.79802e-09	63926	ieu-b-2	Alzheimer's disease || id:ieu-b-2	TRUE	reported	igd	2	TRUE
rs3740688	T	G	T	G	0.0935	-0.000891053	NA	0.544995	FALSE	FALSE	FALSE	met-d-Total_BCAA	11	47380340	0.00400984	NA	0.82	Total concentration of branched-chain amino acids (leucine + isoleucine + valine) || id:met-d-Total_BCAA	Total concentration of branched-chain amino acids (leucine + isoleucine + valine)	Total concentration of branched-chain amino acids (leucine + isoleucine + valine) || ||	TRUE	igd	11	47380340	0.0144	9.70287e-11	63926	ieu-b-2	Alzheimer's disease || id:ieu-b-2	TRUE	reported	igd	2	TRUE
rs3851179	C	T	C	T	0.1198	-0.00189707	NA	0.628348	FALSE	FALSE	FALSE	met-d-Total_BCAA	11	85868640	0.0041303	NA	0.649999	Total concentration of branched-chain amino acids (leucine + isoleucine + valine) || id:met-d-Total_BCAA	Total concentration of branched-chain amino acids (leucine + isoleucine + valine)	Total concentration of branched-chain amino acids (leucine + isoleucine + valine) || ||	TRUE	igd	11	85868640	0.0148	5.80898e-16	63926	ieu-b-2	Alzheimer's disease || id:ieu-b-2	TRUE	reported	igd	2	TRUE
rs6733839	T	C	T	C	0.1693	-0.00823823	NA	0.390651	FALSE	FALSE	FALSE	met-d-Total_BCAA	2	127892810	0.0041603	NA	0.0479999	Total concentration of branched-chain amino acids (leucine + isoleucine + valine) || id:met-d-Total_BCAA	Total concentration of branched-chain amino acids (leucine + isoleucine + valine)	Total concentration of branched-chain amino acids (leucine + isoleucine + valine) || ||	TRUE	igd	2	127892810	0.0154	4.02161e-28	63926	ieu-b-2	Alzheimer's disease || id:ieu-b-2	TRUE	reported	igd	2	TRUE
rs679515	C	T	C	T	-0.1508	-0.00307833	NA	0.822608	FALSE	FALSE	FALSE	met-d-Total_BCAA	1	207750568	0.00522934	NA	0.56	Total concentration of branched-chain amino acids (leucine + isoleucine + valine) || id:met-d-Total_BCAA	Total concentration of branched-chain amino acids (leucine + isoleucine + valine)	Total concentration of branched-chain amino acids (leucine + isoleucine + valine) || ||	TRUE	igd	1	207750568	0.0183	1.55489e-16	63926	ieu-b-2	Alzheimer's disease || id:ieu-b-2	TRUE	reported	igd	2	TRUE
rs72654445	A	G	A	G	-0.5425	0.00313715	NA	0.014039	FALSE	FALSE	FALSE	met-d-Total_BCAA	19	45417200	0.018156	NA	0.86	Total concentration of branched-chain amino acids (leucine + isoleucine + valine) || id:met-d-Total_BCAA	Total concentration of branched-chain amino acids (leucine + isoleucine + valine)	Total concentration of branched-chain amino acids (leucine + isoleucine + valine) || ||	TRUE	igd	19	45417200	0.0811	2.26986e-11	63926	ieu-b-2	Alzheimer's disease || id:ieu-b-2	TRUE	reported	igd	2	TRUE
rs73223431	T	C	T	C	0.0936	-0.00130638	NA	0.365074	FALSE	FALSE	FALSE	met-d-Total_BCAA	8	27219987	0.00414603	NA	0.75	Total concentration of branched-chain amino acids (leucine + isoleucine + valine) || id:met-d-Total_BCAA	Total concentration of branched-chain amino acids (leucine + isoleucine + valine)	Total concentration of branched-chain amino acids (leucine + isoleucine + valine) || ||	TRUE	igd	8	27219987	0.0153	8.342e-10	63926	ieu-b-2	Alzheimer's disease || id:ieu-b-2	TRUE	reported	igd	2	TRUE
rs7412	T	C	T	C	-0.4673	0.0287115	NA	0.080645	FALSE	FALSE	FALSE	met-d-Total_BCAA	19	45412079	0.00736528	NA	9.69996e-05	Total concentration of branched-chain amino acids (leucine + isoleucine + valine) || id:met-d-Total_BCAA	Total concentration of branched-chain amino acids (leucine + isoleucine + valine)	Total concentration of branched-chain amino acids (leucine + isoleucine + valine) || ||	TRUE	igd	19	45412079	0.0305	6.4003e-53	63926	ieu-b-2	Alzheimer's disease || id:ieu-b-2	TRUE	reported	igd	2	TRUE
rs867230	A	C	A	C	0.1333	-0.00108821	NA	0.586908	FALSE	FALSE	FALSE	met-d-Total_BCAA	8	27468503	0.00409253	NA	0.79	Total concentration of branched-chain amino acids (leucine + isoleucine + valine) || id:met-d-Total_BCAA	Total concentration of branched-chain amino acids (leucine + isoleucine + valine)	Total concentration of branched-chain amino acids (leucine + isoleucine + valine) || ||	TRUE	igd	8	27468503	0.0158	3.49221e-17	63926	ieu-b-2	Alzheimer's disease || id:ieu-b-2	TRUE	reported	igd	2	TRUE
rs9381563	T	C	T	C	-0.0821	4.06228e-05	NA	0.637192	FALSE	FALSE	FALSE	met-d-Total_BCAA	6	47432637	0.00417322	NA	0.99	Total concentration of branched-chain amino acids (leucine + isoleucine + valine) || id:met-d-Total_BCAA	Total concentration of branched-chain amino acids (leucine + isoleucine + valine)	Total concentration of branched-chain amino acids (leucine + isoleucine + valine) || ||	TRUE	igd	6	47432637	0.0148	2.934e-08	63926	ieu-b-2	Alzheimer's disease || id:ieu-b-2	TRUE	reported	igd	2	TRUE

## Sheet: AD-valine
SNP	effect_allele.exposure	other_allele.exposure	effect_allele.outcome	other_allele.outcome	beta.exposure	beta.outcome	eaf.exposure	eaf.outcome	remove	palindromic	ambiguous	id.outcome	chr	pos	se.outcome	samplesize.outcome	pval.outcome	outcome	originalname.outcome	outcome.deprecated	mr_keep.outcome	data_source.outcome	chr.exposure	pos.exposure	se.exposure	pval.exposure	samplesize.exposure	id.exposure	exposure	mr_keep.exposure	pval_origin.exposure	data_source.exposure	action	mr_keep
rs1081105	C	A	C	A	0.942	-0.0259508	NA	0.027629	FALSE	FALSE	FALSE	met-d-Val	19	45412955	0.0122871	NA	0.0350002	Valine || id:met-d-Val	Valine	Valine || ||	TRUE	igd	19	45412955	0.0436	1.51008e-103	63926	ieu-b-2	Alzheimer's disease || id:ieu-b-2	TRUE	reported	igd	2	TRUE
rs111278137	A	G	A	G	-0.4735	0.0183286	NA	0.021607	FALSE	FALSE	FALSE	met-d-Val	19	45215081	0.0143038	NA	0.2	Valine || id:met-d-Val	Valine	Valine || ||	TRUE	igd	19	45215081	0.0713	3.19669e-11	63926	ieu-b-2	Alzheimer's disease || id:ieu-b-2	TRUE	reported	igd	2	TRUE
rs11257242	G	C	G	C	0.0841	-0.00276303	NA	0.654923	FALSE	TRUE	TRUE	met-d-Val	10	11721119	0.0042403	NA	0.51	Valine || id:met-d-Val	Valine	Valine || ||	TRUE	igd	10	11721119	0.0154	4.63895e-08	63926	ieu-b-2	Alzheimer's disease || id:ieu-b-2	TRUE	reported	igd	2	FALSE
rs114812713	C	G	C	G	0.298	-0.00848477	NA	0.026281	FALSE	TRUE	TRUE	met-d-Val	6	41034000	0.0127994	NA	0.51	Valine || id:met-d-Val	Valine	Valine || ||	TRUE	igd	6	41034000	0.0431	4.46684e-12	63926	ieu-b-2	Alzheimer's disease || id:ieu-b-2	TRUE	reported	igd	2	FALSE
rs11767557	C	T	C	T	-0.1028	-0.00402175	NA	0.212377	FALSE	FALSE	FALSE	met-d-Val	7	143109139	0.00490616	NA	0.41	Valine || id:met-d-Val	Valine	Valine || ||	TRUE	igd	7	143109139	0.0182	1.56099e-08	63926	ieu-b-2	Alzheimer's disease || id:ieu-b-2	TRUE	reported	igd	2	TRUE
rs12151021	G	A	G	A	-0.1071	0.00106369	NA	0.674489	FALSE	FALSE	FALSE	met-d-Val	19	1050874	0.00430491	NA	0.8	Valine || id:met-d-Val	Valine	Valine || ||	TRUE	igd	19	1050874	0.0169	2.56201e-10	63926	ieu-b-2	Alzheimer's disease || id:ieu-b-2	TRUE	reported	igd	2	TRUE
rs12590654	A	G	A	G	-0.0906	0.00471687	NA	0.340294	FALSE	FALSE	FALSE	met-d-Val	14	92938855	0.00426605	NA	0.27	Valine || id:met-d-Val	Valine	Valine || ||	TRUE	igd	14	92938855	0.0157	8.72891e-09	63926	ieu-b-2	Alzheimer's disease || id:ieu-b-2	TRUE	reported	igd	2	TRUE
rs139136389	T	C	T	C	-0.4938	-0.0265693	NA	0.021597	FALSE	FALSE	FALSE	met-d-Val	19	45427136	0.0154568	NA	0.0860003	Valine || id:met-d-Val	Valine	Valine || ||	TRUE	igd	19	45427136	0.0851	6.42806e-09	63926	ieu-b-2	Alzheimer's disease || id:ieu-b-2	TRUE	reported	igd	2	TRUE
rs147711004	A	G	A	G	1.1354	-0.0206015	NA	0.036032	FALSE	FALSE	FALSE	met-d-Val	19	45337918	0.0110224	NA	0.0619998	Valine || id:met-d-Val	Valine	Valine || ||	TRUE	igd	19	45337918	0.0366	1e-200	63926	ieu-b-2	Alzheimer's disease || id:ieu-b-2	TRUE	reported	igd	2	TRUE
rs150685845	G	A	G	A	0.5561	0.00597697	NA	0.015431	FALSE	FALSE	FALSE	met-d-Val	19	45675180	0.0164342	NA	0.719999	Valine || id:met-d-Val	Valine	Valine || ||	TRUE	igd	19	45675180	0.0645	6.62064e-18	63926	ieu-b-2	Alzheimer's disease || id:ieu-b-2	TRUE	reported	igd	2	TRUE
rs1582763	A	G	A	G	-0.1232	0.000417338	NA	0.380326	FALSE	FALSE	FALSE	met-d-Val	11	60021948	0.00414334	NA	0.92	Valine || id:met-d-Val	Valine	Valine || ||	TRUE	igd	11	60021948	0.0149	1.18604e-16	63926	ieu-b-2	Alzheimer's disease || id:ieu-b-2	TRUE	reported	igd	2	TRUE
rs34665982	C	T	C	T	-0.0967	0.00335155	NA	0.561204	FALSE	FALSE	FALSE	met-d-Val	6	32560306	0.00404495	NA	0.41	Valine || id:met-d-Val	Valine	Valine || ||	TRUE	igd	6	32560306	0.0166	5.79802e-09	63926	ieu-b-2	Alzheimer's disease || id:ieu-b-2	TRUE	reported	igd	2	TRUE
rs3740688	T	G	T	G	0.0935	0.00292927	NA	0.54499	FALSE	FALSE	FALSE	met-d-Val	11	47380340	0.00403283	NA	0.47	Valine || id:met-d-Val	Valine	Valine || ||	TRUE	igd	11	47380340	0.0144	9.70287e-11	63926	ieu-b-2	Alzheimer's disease || id:ieu-b-2	TRUE	reported	igd	2	TRUE
rs3851179	C	T	C	T	0.1198	-0.00098988	NA	0.628346	FALSE	FALSE	FALSE	met-d-Val	11	85868640	0.00415402	NA	0.81	Valine || id:met-d-Val	Valine	Valine || ||	TRUE	igd	11	85868640	0.0148	5.80898e-16	63926	ieu-b-2	Alzheimer's disease || id:ieu-b-2	TRUE	reported	igd	2	TRUE
rs6733839	T	C	T	C	0.1693	-0.00909089	NA	0.390652	FALSE	FALSE	FALSE	met-d-Val	2	127892810	0.0041836	NA	0.0299999	Valine || id:met-d-Val	Valine	Valine || ||	TRUE	igd	2	127892810	0.0154	4.02161e-28	63926	ieu-b-2	Alzheimer's disease || id:ieu-b-2	TRUE	reported	igd	2	TRUE
rs679515	C	T	C	T	-0.1508	-0.0028181	NA	0.82261	FALSE	FALSE	FALSE	met-d-Val	1	207750568	0.0052591	NA	0.59	Valine || id:met-d-Val	Valine	Valine || ||	TRUE	igd	1	207750568	0.0183	1.55489e-16	63926	ieu-b-2	Alzheimer's disease || id:ieu-b-2	TRUE	reported	igd	2	TRUE
rs72654445	A	G	A	G	-0.5425	0.00398753	NA	0.014039	FALSE	FALSE	FALSE	met-d-Val	19	45417200	0.0182609	NA	0.83	Valine || id:met-d-Val	Valine	Valine || ||	TRUE	igd	19	45417200	0.0811	2.26986e-11	63926	ieu-b-2	Alzheimer's disease || id:ieu-b-2	TRUE	reported	igd	2	TRUE
rs73223431	T	C	T	C	0.0936	-0.00041194	NA	0.365075	FALSE	FALSE	FALSE	met-d-Val	8	27219987	0.00416968	NA	0.92	Valine || id:met-d-Val	Valine	Valine || ||	TRUE	igd	8	27219987	0.0153	8.342e-10	63926	ieu-b-2	Alzheimer's disease || id:ieu-b-2	TRUE	reported	igd	2	TRUE
rs7412	T	C	T	C	-0.4673	0.0391206	NA	0.080645	FALSE	FALSE	FALSE	met-d-Val	19	45412079	0.00740779	NA	1.29999e-07	Valine || id:met-d-Val	Valine	Valine || ||	TRUE	igd	19	45412079	0.0305	6.4003e-53	63926	ieu-b-2	Alzheimer's disease || id:ieu-b-2	TRUE	reported	igd	2	TRUE
rs867230	A	C	A	C	0.1333	9.11203e-05	NA	0.586911	FALSE	FALSE	FALSE	met-d-Val	8	27468503	0.00411585	NA	0.98	Valine || id:met-d-Val	Valine	Valine || ||	TRUE	igd	8	27468503	0.0158	3.49221e-17	63926	ieu-b-2	Alzheimer's disease || id:ieu-b-2	TRUE	reported	igd	2	TRUE
rs9381563	T	C	T	C	-0.0821	0.000343051	NA	0.637191	FALSE	FALSE	FALSE	met-d-Val	6	47432637	0.00419691	NA	0.93	Valine || id:met-d-Val	Valine	Valine || ||	TRUE	igd	6	47432637	0.0148	2.934e-08	63926	ieu-b-2	Alzheimer's disease || id:ieu-b-2	TRUE	reported	igd	2	TRUE

## Sheet: AD-leucine
SNP	effect_allele.exposure	other_allele.exposure	effect_allele.outcome	other_allele.outcome	beta.exposure	beta.outcome	eaf.exposure	eaf.outcome	remove	palindromic	ambiguous	id.outcome	chr	pos	se.outcome	samplesize.outcome	pval.outcome	outcome	originalname.outcome	outcome.deprecated	mr_keep.outcome	data_source.outcome	chr.exposure	pos.exposure	se.exposure	pval.exposure	samplesize.exposure	id.exposure	exposure	mr_keep.exposure	pval_origin.exposure	data_source.exposure	action	mr_keep
rs1081105	C	A	C	A	0.942	-0.0236565	NA	0.027623	FALSE	FALSE	FALSE	met-d-Leu	19	45412955	0.012114	NA	0.051	Leucine || id:met-d-Leu	Leucine	Leucine || ||	TRUE	igd	19	45412955	0.0436	1.51008e-103	63926	ieu-b-2	Alzheimer's disease || id:ieu-b-2	TRUE	reported	igd	2	TRUE
rs111278137	A	G	A	G	-0.4735	0.00917536	NA	0.021611	FALSE	FALSE	FALSE	met-d-Leu	19	45215081	0.0140995	NA	0.52	Leucine || id:met-d-Leu	Leucine	Leucine || ||	TRUE	igd	19	45215081	0.0713	3.19669e-11	63926	ieu-b-2	Alzheimer's disease || id:ieu-b-2	TRUE	reported	igd	2	TRUE
rs11257242	G	C	G	C	0.0841	0.00353848	NA	0.654927	FALSE	TRUE	TRUE	met-d-Leu	10	11721119	0.00418065	NA	0.4	Leucine || id:met-d-Leu	Leucine	Leucine || ||	TRUE	igd	10	11721119	0.0154	4.63895e-08	63926	ieu-b-2	Alzheimer's disease || id:ieu-b-2	TRUE	reported	igd	2	FALSE
rs114812713	C	G	C	G	0.298	-0.000363227	NA	0.026275	FALSE	TRUE	TRUE	met-d-Leu	6	41034000	0.0126216	NA	0.98	Leucine || id:met-d-Leu	Leucine	Leucine || ||	TRUE	igd	6	41034000	0.0431	4.46684e-12	63926	ieu-b-2	Alzheimer's disease || id:ieu-b-2	TRUE	reported	igd	2	FALSE
rs11767557	C	T	C	T	-0.1028	-0.000338858	NA	0.212402	FALSE	FALSE	FALSE	met-d-Leu	7	143109139	0.00483622	NA	0.94	Leucine || id:met-d-Leu	Leucine	Leucine || ||	TRUE	igd	7	143109139	0.0182	1.56099e-08	63926	ieu-b-2	Alzheimer's disease || id:ieu-b-2	TRUE	reported	igd	2	TRUE
rs12151021	G	A	G	A	-0.1071	-0.00092751	NA	0.674484	FALSE	FALSE	FALSE	met-d-Leu	19	1050874	0.00424355	NA	0.83	Leucine || id:met-d-Leu	Leucine	Leucine || ||	TRUE	igd	19	1050874	0.0169	2.56201e-10	63926	ieu-b-2	Alzheimer's disease || id:ieu-b-2	TRUE	reported	igd	2	TRUE
rs12590654	A	G	A	G	-0.0906	0.00592083	NA	0.340295	FALSE	FALSE	FALSE	met-d-Leu	14	92938855	0.00420554	NA	0.16	Leucine || id:met-d-Leu	Leucine	Leucine || ||	TRUE	igd	14	92938855	0.0157	8.72891e-09	63926	ieu-b-2	Alzheimer's disease || id:ieu-b-2	TRUE	reported	igd	2	TRUE
rs139136389	T	C	T	C	-0.4938	-0.0188966	NA	0.021593	FALSE	FALSE	FALSE	met-d-Leu	19	45427136	0.0152389	NA	0.21	Leucine || id:met-d-Leu	Leucine	Leucine || ||	TRUE	igd	19	45427136	0.0851	6.42806e-09	63926	ieu-b-2	Alzheimer's disease || id:ieu-b-2	TRUE	reported	igd	2	TRUE
rs147711004	A	G	A	G	1.1354	-0.0134276	NA	0.036032	FALSE	FALSE	FALSE	met-d-Leu	19	45337918	0.0108659	NA	0.22	Leucine || id:met-d-Leu	Leucine	Leucine || ||	TRUE	igd	19	45337918	0.0366	1e-200	63926	ieu-b-2	Alzheimer's disease || id:ieu-b-2	TRUE	reported	igd	2	TRUE
rs150685845	G	A	G	A	0.5561	-0.0047229	NA	0.015436	FALSE	FALSE	FALSE	met-d-Leu	19	45675180	0.0161983	NA	0.77	Leucine || id:met-d-Leu	Leucine	Leucine || ||	TRUE	igd	19	45675180	0.0645	6.62064e-18	63926	ieu-b-2	Alzheimer's disease || id:ieu-b-2	TRUE	reported	igd	2	TRUE
rs1582763	A	G	A	G	-0.1232	0.00247135	NA	0.380323	FALSE	FALSE	FALSE	met-d-Leu	11	60021948	0.00408471	NA	0.55	Leucine || id:met-d-Leu	Leucine	Leucine || ||	TRUE	igd	11	60021948	0.0149	1.18604e-16	63926	ieu-b-2	Alzheimer's disease || id:ieu-b-2	TRUE	reported	igd	2	TRUE
rs34665982	C	T	C	T	-0.0967	0.000356948	NA	0.561199	FALSE	FALSE	FALSE	met-d-Leu	6	32560306	0.00398829	NA	0.93	Leucine || id:met-d-Leu	Leucine	Leucine || ||	TRUE	igd	6	32560306	0.0166	5.79802e-09	63926	ieu-b-2	Alzheimer's disease || id:ieu-b-2	TRUE	reported	igd	2	TRUE
rs3740688	T	G	T	G	0.0935	-0.00474131	NA	0.545028	FALSE	FALSE	FALSE	met-d-Leu	11	47380340	0.00397599	NA	0.23	Leucine || id:met-d-Leu	Leucine	Leucine || ||	TRUE	igd	11	47380340	0.0144	9.70287e-11	63926	ieu-b-2	Alzheimer's disease || id:ieu-b-2	TRUE	reported	igd	2	TRUE
rs3851179	C	T	C	T	0.1198	-0.00227794	NA	0.628322	FALSE	FALSE	FALSE	met-d-Leu	11	85868640	0.00409527	NA	0.58	Leucine || id:met-d-Leu	Leucine	Leucine || ||	TRUE	igd	11	85868640	0.0148	5.80898e-16	63926	ieu-b-2	Alzheimer's disease || id:ieu-b-2	TRUE	reported	igd	2	TRUE
rs6733839	T	C	T	C	0.1693	-0.00810515	NA	0.390647	FALSE	FALSE	FALSE	met-d-Leu	2	127892810	0.0041258	NA	0.0490004	Leucine || id:met-d-Leu	Leucine	Leucine || ||	TRUE	igd	2	127892810	0.0154	4.02161e-28	63926	ieu-b-2	Alzheimer's disease || id:ieu-b-2	TRUE	reported	igd	2	TRUE
rs679515	C	T	C	T	-0.1508	-0.00414724	NA	0.822606	FALSE	FALSE	FALSE	met-d-Leu	1	207750568	0.00518516	NA	0.42	Leucine || id:met-d-Leu	Leucine	Leucine || ||	TRUE	igd	1	207750568	0.0183	1.55489e-16	63926	ieu-b-2	Alzheimer's disease || id:ieu-b-2	TRUE	reported	igd	2	TRUE
rs72654445	A	G	A	G	-0.5425	0.00409584	NA	0.01404	FALSE	FALSE	FALSE	met-d-Leu	19	45417200	0.0180006	NA	0.82	Leucine || id:met-d-Leu	Leucine	Leucine || ||	TRUE	igd	19	45417200	0.0811	2.26986e-11	63926	ieu-b-2	Alzheimer's disease || id:ieu-b-2	TRUE	reported	igd	2	TRUE
rs73223431	T	C	T	C	0.0936	-0.00197348	NA	0.365032	FALSE	FALSE	FALSE	met-d-Leu	8	27219987	0.00411105	NA	0.630001	Leucine || id:met-d-Leu	Leucine	Leucine || ||	TRUE	igd	8	27219987	0.0153	8.342e-10	63926	ieu-b-2	Alzheimer's disease || id:ieu-b-2	TRUE	reported	igd	2	TRUE
rs7412	T	C	T	C	-0.4673	0.0143758	NA	0.080661	FALSE	FALSE	FALSE	met-d-Leu	19	45412079	0.00730215	NA	0.0490004	Leucine || id:met-d-Leu	Leucine	Leucine || ||	TRUE	igd	19	45412079	0.0305	6.4003e-53	63926	ieu-b-2	Alzheimer's disease || id:ieu-b-2	TRUE	reported	igd	2	TRUE
rs867230	A	C	A	C	0.1333	-0.00297901	NA	0.586909	FALSE	FALSE	FALSE	met-d-Leu	8	27468503	0.00405793	NA	0.46	Leucine || id:met-d-Leu	Leucine	Leucine || ||	TRUE	igd	8	27468503	0.0158	3.49221e-17	63926	ieu-b-2	Alzheimer's disease || id:ieu-b-2	TRUE	reported	igd	2	TRUE
rs9381563	T	C	T	C	-0.0821	-0.000608204	NA	0.637186	FALSE	FALSE	FALSE	met-d-Leu	6	47432637	0.00413805	NA	0.88	Leucine || id:met-d-Leu	Leucine	Leucine || ||	TRUE	igd	6	47432637	0.0148	2.934e-08	63926	ieu-b-2	Alzheimer's disease || id:ieu-b-2	TRUE	reported	igd	2	TRUE

## Sheet: AD-isoleucine
SNP	effect_allele.exposure	other_allele.exposure	effect_allele.outcome	other_allele.outcome	beta.exposure	beta.outcome	eaf.exposure	eaf.outcome	remove	palindromic	ambiguous	id.outcome	chr	pos	se.outcome	samplesize.outcome	pval.outcome	outcome	originalname.outcome	outcome.deprecated	mr_keep.outcome	data_source.outcome	chr.exposure	pos.exposure	se.exposure	pval.exposure	samplesize.exposure	id.exposure	exposure	mr_keep.exposure	pval_origin.exposure	data_source.exposure	action	mr_keep	mr_keep
rs1081105	C	A	C	A	0.942	-0.0240491	NA	0.027623	FALSE	FALSE	FALSE	met-d-Ile	19	45412955	0.0123975	NA	0.0519996	Isoleucine || id:met-d-Ile	Isoleucine	Isoleucine || ||	TRUE	igd	19	45412955	0.0436	1.51008e-103	63926	ieu-b-2	Alzheimer's disease || id:ieu-b-2	TRUE	reported	igd	2	TRUE	TRUE
rs111278137	A	G	A	G	-0.4735	0.0305477	NA	0.021615	FALSE	FALSE	FALSE	met-d-Ile	19	45215081	0.014428	NA	0.0340001	Isoleucine || id:met-d-Ile	Isoleucine	Isoleucine || ||	TRUE	igd	19	45215081	0.0713	3.19669e-11	63926	ieu-b-2	Alzheimer's disease || id:ieu-b-2	TRUE	reported	igd	2	TRUE	TRUE
rs11257242	G	C	G	C	0.0841	0.00213149	NA	0.65493	FALSE	TRUE	TRUE	met-d-Ile	10	11721119	0.00427892	NA	0.62	Isoleucine || id:met-d-Ile	Isoleucine	Isoleucine || ||	TRUE	igd	10	11721119	0.0154	4.63895e-08	63926	ieu-b-2	Alzheimer's disease || id:ieu-b-2	TRUE	reported	igd	2	FALSE	TRUE
rs114812713	C	G	C	G	0.298	0.016535	NA	0.026274	FALSE	TRUE	TRUE	met-d-Ile	6	41034000	0.0129172	NA	0.2	Isoleucine || id:met-d-Ile	Isoleucine	Isoleucine || ||	TRUE	igd	6	41034000	0.0431	4.46684e-12	63926	ieu-b-2	Alzheimer's disease || id:ieu-b-2	TRUE	reported	igd	2	FALSE	TRUE
rs11767557	C	T	C	T	-0.1028	8.04156e-05	NA	0.212405	FALSE	FALSE	FALSE	met-d-Ile	7	143109139	0.00494954	NA	0.99	Isoleucine || id:met-d-Ile	Isoleucine	Isoleucine || ||	TRUE	igd	7	143109139	0.0182	1.56099e-08	63926	ieu-b-2	Alzheimer's disease || id:ieu-b-2	TRUE	reported	igd	2	TRUE	TRUE
rs12151021	G	A	G	A	-0.1071	-8.1807e-05	NA	0.674483	FALSE	FALSE	FALSE	met-d-Ile	19	1050874	0.00434285	NA	0.98	Isoleucine || id:met-d-Ile	Isoleucine	Isoleucine || ||	TRUE	igd	19	1050874	0.0169	2.56201e-10	63926	ieu-b-2	Alzheimer's disease || id:ieu-b-2	TRUE	reported	igd	2	TRUE	TRUE
rs12590654	A	G	A	G	-0.0906	0.0036948	NA	0.340292	FALSE	FALSE	FALSE	met-d-Ile	14	92938855	0.0043039	NA	0.39	Isoleucine || id:met-d-Ile	Isoleucine	Isoleucine || ||	TRUE	igd	14	92938855	0.0157	8.72891e-09	63926	ieu-b-2	Alzheimer's disease || id:ieu-b-2	TRUE	reported	igd	2	TRUE	TRUE
rs139136389	T	C	T	C	-0.4938	-0.0203491	NA	0.021593	FALSE	FALSE	FALSE	met-d-Ile	19	45427136	0.0155956	NA	0.19	Isoleucine || id:met-d-Ile	Isoleucine	Isoleucine || ||	TRUE	igd	19	45427136	0.0851	6.42806e-09	63926	ieu-b-2	Alzheimer's disease || id:ieu-b-2	TRUE	reported	igd	2	TRUE	TRUE
rs147711004	A	G	A	G	1.1354	-0.01555	NA	0.036032	FALSE	FALSE	FALSE	met-d-Ile	19	45337918	0.0111202	NA	0.16	Isoleucine || id:met-d-Ile	Isoleucine	Isoleucine || ||	TRUE	igd	19	45337918	0.0366	1e-200	63926	ieu-b-2	Alzheimer's disease || id:ieu-b-2	TRUE	reported	igd	2	TRUE	TRUE
rs150685845	G	A	G	A	0.5561	4.871e-06	NA	0.015436	FALSE	FALSE	FALSE	met-d-Ile	19	45675180	0.0165774	NA	1	Isoleucine || id:met-d-Ile	Isoleucine	Isoleucine || ||	TRUE	igd	19	45675180	0.0645	6.62064e-18	63926	ieu-b-2	Alzheimer's disease || id:ieu-b-2	TRUE	reported	igd	2	TRUE
rs1582763	A	G	A	G	-0.1232	0.000295077	NA	0.380319	FALSE	FALSE	FALSE	met-d-Ile	11	60021948	0.00418045	NA	0.94	Isoleucine || id:met-d-Ile	Isoleucine	Isoleucine || ||	TRUE	igd	11	60021948	0.0149	1.18604e-16	63926	ieu-b-2	Alzheimer's disease || id:ieu-b-2	TRUE	reported	igd	2	TRUE
rs34665982	C	T	C	T	-0.0967	0.00495571	NA	0.561203	FALSE	FALSE	FALSE	met-d-Ile	6	32560306	0.00408169	NA	0.22	Isoleucine || id:met-d-Ile	Isoleucine	Isoleucine || ||	TRUE	igd	6	32560306	0.0166	5.79802e-09	63926	ieu-b-2	Alzheimer's disease || id:ieu-b-2	TRUE	reported	igd	2	TRUE
rs3740688	T	G	T	G	0.0935	-0.00451963	NA	0.545023	FALSE	FALSE	FALSE	met-d-Ile	11	47380340	0.00406917	NA	0.27	Isoleucine || id:met-d-Ile	Isoleucine	Isoleucine || ||	TRUE	igd	11	47380340	0.0144	9.70287e-11	63926	ieu-b-2	Alzheimer's disease || id:ieu-b-2	TRUE	reported	igd	2	TRUE
rs3851179	C	T	C	T	0.1198	-0.00290352	NA	0.628321	FALSE	FALSE	FALSE	met-d-Ile	11	85868640	0.00419128	NA	0.49	Isoleucine || id:met-d-Ile	Isoleucine	Isoleucine || ||	TRUE	igd	11	85868640	0.0148	5.80898e-16	63926	ieu-b-2	Alzheimer's disease || id:ieu-b-2	TRUE	reported	igd	2	TRUE
rs6733839	T	C	T	C	0.1693	-0.00469923	NA	0.390648	FALSE	FALSE	FALSE	met-d-Ile	2	127892810	0.00422283	NA	0.27	Isoleucine || id:met-d-Ile	Isoleucine	Isoleucine || ||	TRUE	igd	2	127892810	0.0154	4.02161e-28	63926	ieu-b-2	Alzheimer's disease || id:ieu-b-2	TRUE	reported	igd	2	TRUE
rs679515	C	T	C	T	-0.1508	-0.00232445	NA	0.822608	FALSE	FALSE	FALSE	met-d-Ile	1	207750568	0.00530715	NA	0.66	Isoleucine || id:met-d-Ile	Isoleucine	Isoleucine || ||	TRUE	igd	1	207750568	0.0183	1.55489e-16	63926	ieu-b-2	Alzheimer's disease || id:ieu-b-2	TRUE	reported	igd	2	TRUE
rs72654445	A	G	A	G	-0.5425	-0.00525369	NA	0.01404	FALSE	FALSE	FALSE	met-d-Ile	19	45417200	0.0184218	NA	0.780001	Isoleucine || id:met-d-Ile	Isoleucine	Isoleucine || ||	TRUE	igd	19	45417200	0.0811	2.26986e-11	63926	ieu-b-2	Alzheimer's disease || id:ieu-b-2	TRUE	reported	igd	2	TRUE
rs73223431	T	C	T	C	0.0936	-0.002252	NA	0.365033	FALSE	FALSE	FALSE	met-d-Ile	8	27219987	0.00420734	NA	0.59	Isoleucine || id:met-d-Ile	Isoleucine	Isoleucine || ||	TRUE	igd	8	27219987	0.0153	8.342e-10	63926	ieu-b-2	Alzheimer's disease || id:ieu-b-2	TRUE	reported	igd	2	TRUE
rs7412	T	C	T	C	-0.4673	0.0185549	NA	0.08066	FALSE	FALSE	FALSE	met-d-Ile	19	45412079	0.00747304	NA	0.0129999	Isoleucine || id:met-d-Ile	Isoleucine	Isoleucine || ||	TRUE	igd	19	45412079	0.0305	6.4003e-53	63926	ieu-b-2	Alzheimer's disease || id:ieu-b-2	TRUE	reported	igd	2	TRUE
rs867230	A	C	A	C	0.1333	0.000116654	NA	0.586912	FALSE	FALSE	FALSE	met-d-Ile	8	27468503	0.00415294	NA	0.98	Isoleucine || id:met-d-Ile	Isoleucine	Isoleucine || ||	TRUE	igd	8	27468503	0.0158	3.49221e-17	63926	ieu-b-2	Alzheimer's disease || id:ieu-b-2	TRUE	reported	igd	2	TRUE
rs9381563	T	C	T	C	-0.0821	0.00169704	NA	0.637185	FALSE	FALSE	FALSE	met-d-Ile	6	47432637	0.00423499	NA	0.69	Isoleucine || id:met-d-Ile	Isoleucine	Isoleucine || ||	TRUE	igd	6	47432637	0.0148	2.934e-08	63926	ieu-b-2	Alzheimer's disease || id:ieu-b-2	TRUE	reported	igd	2	TRUE
